# Supplementary material for: Long-Term Supplementation of Royal Jelly (Raydel®) Improves Zebrafish Growth, Embryo Production and Survivability, Blood Lipid Profile and Functionality of Vital Organs: A 72-Weeks’ Consumption Study
Source: Pharmaceuticals (Basel). 2024 Mar 1;17(3):324. doi: 10.3390/ph17030324 (PMC10976271; doi:10.3390/ph17030324)
Supplement: Supplementary file 1 [file pharmaceuticals-17-00324-s001.zip]

Archive with 1 entries (1 files):
- pharmaceuticals-2859828-supplementary.pdf
